# Supplementary material for: MET in Non-Small-Cell Lung Cancer (NSCLC): Cross ‘a Long and Winding Road’ Looking for a Target
Source: Cancers (Basel). 2023 Sep 28;15(19):4779. doi: 10.3390/cancers15194779 (PMC10571577; doi:10.3390/cancers15194779)
Supplement: Supplementary file 1 [file cancers-15-04779-s001.zip]

Archive with 1 entries (1 files):
- cancers-2580971-supplementary.pdf
